# Supplementary material for: Multiple pathways for SARS-CoV-2 resistance to nirmatrelvir
Source: Nature. 2022 Nov 9;613(7944):558–64. doi: 10.1038/s41586-022-05514-2 (PMC9849135; doi:10.1038/s41586-022-05514-2)
Supplement: Supplementary file 2 — Raw sequencing results for passaging in Huh7-ACE2 cells. Samples are denoted as passage number, followed by well number. Cut site mutations are denoted as ‘cs’. [file 41586_2022_5514_MOESM2_ESM.xlsx]

## Sheet: Sheet1
Passage 4				Passage 8				Passage 12				Passage 16				Passage 16 cut sites
4-1A4	variant	frequency		8-1A4	variant	frequency		12-1A4	variant	frequency		16-1A4	variant	frequency		16-1A4-cs	variant	frequency
	n/a	n/a			T21I	0.141187			S144A	0.900362			T21I	0.982786			NSP13/14 T(P3)T	0.172358
					S144A	0.113625							S144A	0.984315
													F223F	0.301437
4-1B5	variant	frequency		8-1B5	variant	frequency		12-1B5	variant	frequency		16-1B5	variant	frequency		16-1B5-cs	variant	frequency
	T21I	0.098002			P252L	0.828656			T21I	0.544869			T21I	0.973038			n/a	n/a
	P252L	0.729785			T304I	0.115157			F140L	0.062185			S139P	0.811109
									P252L	0.974619			R188G	0.126745
													P252L	0.988565
4-1B9	variant	frequency		8-1B9	variant	frequency		12-1B9	variant	frequency		16-1B9	variant	frequency		16-1B9-cs	variant	frequency
	R105R	0.070812			P252L	0.706737			P252L	0.957932			P252L	0.989254			NSP5/6 S(P6)P	0.965823
	P252L	0.094055											S301P	0.965823			NSP10/12 R(P6)S	0.226876
																	NSP13/14 T(P3)T	0.206323
4-1C1	variant	frequency		8-1C1	variant	frequency		12-1C1	variant	frequency		16-1C1	variant	frequency		16-1C1-cs	variant	frequency
	R105R	0.620433			R105R	0.241869			A116T	0.319099			A116T	0.815437			NSP5/6 T(P3)I	0.162709
					C160F	0.096895			C160F	0.066188			T304I	0.162709			NSP15/16 F(P6)L	0.100571
					T304I	0.231866			T304I	0.365672
4-1C6	variant	frequency		8-1C6	variant	frequency		12-1C6	variant	frequency		16-1C6	variant	frequency		16-1C6-cs	variant	frequency
	C160F	0.655642			C160F	0.586801			T21I	0.103165			T21I	0.580729			NSP5/6 T(P3)I	0.434862
					T169I	0.06428			R60C	0.059864			C160F	0.379796
					T304I	0.140715			C160F	0.374426			T304I	0.434862
									T304I	0.364158
4-1D7	variant	frequency		8-1D7	variant	frequency		12-1D7	variant	frequency		16-1D7	variant	frequency		16-1D7-cs	variant	frequency
	R105R	0.230479			n/a	n/a			T21I	0.226055			T21I	0.279859			n/a	n/a
									S144A	0.591668			S144A	0.930164
													V186A	0.468149
4-1E11	variant	frequency		8-1E11	variant	frequency		12-1E11	variant	frequency		16-1E11	variant	frequency		16-1E11-cs	variant	frequency
	n/a	n/a			T21I	0.156539			T21I	0.950159			T21I	0.995307			NSP5/6 T(P3)I	0.810415
					T304I	0.152119			N51Y	0.059365			N51Y	0.837324
					F305F	0.106229			T304I	0.077249			T304I	0.810415
									F305F	0.103704
4-1E12	variant	frequency		8-1E12	variant	frequency		12-1E12	variant	frequency		16-1E12	variant	frequency		16-1E12-cs	variant	frequency
	T21I	0.523883			T21I	0.985922			T21I	0.996387			T21I	0.99803			NSP13/14 T(P3)T	0.153333
	R105R	0.123997							E166V	0.947152			E166V	0.995998
4-1F2	variant	frequency		8-1F2	variant	frequency		12-1F2	variant	frequency		16-1F2	variant	frequency		16-1F2-cs	variant	frequency
	R105R	0.274476			T21I	0.310196			T21I	0.938718			T21I	0.994965			NSP13/14 T(P3)T	0.117021
					R105R	0.23336			E166V	0.192431			L50F	0.140274
					V212F	0.072999			T304I	0.074376			E166V	0.996023
					T304I	0.243565
4-1F7	variant	frequency		8-1F7	variant	frequency		12-1F7	variant	frequency		16-1F7	variant	frequency		16-1F7-cs	variant	frequency
	R105R	0.505283			Q107R	0.109298			P252L	0.77722			H172Y	0.239993			NSP13/14 T(P3)T	0.089005
					L286L	0.194236			Q256L	0.753469			P252L	0.903503
													Q256L	0.62599
4-1G6	variant	frequency		8-1G6	variant	frequency		12-1G6	variant	frequency		16-1G6	variant	frequency		16-1G6-cs	variant	frequency
	n/a	n/a			n/a	n/a			n/a	n/a			n/a	n/a			NSP13/14 T(P3)T	0.439252
4-1G9	variant	frequency		8-1G9	variant	frequency		12-1G9	variant	frequency		16-1G9	variant	frequency		16-1G9-cs	variant	frequency
	R105R	0.055559			C160F	0.082324			T21I	0.9635			T21I	0.995467			NSP13/14 T(P3)T	0.165567
													A173V	0.880948
4-1H2	variant	frequency		8-1H2	variant	frequency		12-1H2	variant	frequency		16-1H2	variant	frequency		16-1H2-cs	variant	frequency
	C160Y	0.464374			C160Y	0.832484			C160Y	0.974203			C160Y	0.926393			NSP5/6 T(P3)I	0.930406
					T304I	0.166476			T304I	0.959856			A173V	0.838356
													T304I	0.930406
4-1H4	variant	frequency		8-1H4	variant	frequency		12-1H4	variant	frequency		16-1H4	variant	frequency		16-1H4-cs	variant	frequency
	T21I	0.076977			T21I	0.954084			T21I	0.988131			T21I	0.996445			n/a	n/a
	D34D	0.064246			D34D	0.053902			S144A	0.306854			S144A	0.997213
	L50F	0.060251							T304I	0.297729
	F294I	0.085927
4-1H6	variant	frequency		8-1H6	variant	frequency		12-1H6	variant	frequency		16-1H6	variant	frequency		16-1H6-cs	variant	frequency
	T304I	0.904598			T304I	0.975633			T304I	0.989305			S144A	0.976618			NSP5/6 T(P3)I	0.990043
													T304I	0.990043
4-1H10	variant	frequency		8-1H10	variant	frequency		12-1H10	variant	frequency		16-1H10	variant	frequency		16-1H10-cs	variant	frequency
	T304I	0.143733			T21I	0.098284			T21I	0.973203			T21I	0.996148			NSP5/6 T(P3)I	0.989152
					T304I	0.751393			T304I	0.995169			L50F	0.651498			NSP15/16 Q(P6')H	0.794541
													A173V	0.992205
													T304I	0.989152
4-2A1	variant	frequency		8-2A1	variant	frequency		12-2A1	variant	frequency		16-2A1	variant	frequency		16-2A1-cs	variant	frequency
	R105R	0.052413			A129V	0.080349			T21I	0.958241			T21I	0.998198			NSP5/6 T(P3)I	0.689988
	N151N	0.084788			N151N	0.172398			A129V	0.919517			A129V	0.992032
	P252L	0.172968			P252L	0.416319			N151N	0.817778			N151N	0.992194
									P252L	0.953413			A173V	0.9755
													P252L	0.994661
													T304I	0.689988
4-2A4	variant	frequency		8-2A4	variant	frequency		12-2A4	variant	frequency		16-2A4	variant	frequency		16-2A4-cs	variant	frequency
	F294V	0.88644			T21I	0.548411			T21I	0.861317			T21I	0.991658			n/a	n/a
					F294V	0.980535			E166A	0.118259			E166V	0.984389
									A173V	0.569361			F294V	0.994178
									F294V	0.992911
4-2C10	variant	frequency		8-2C10	variant	frequency		12-2C10	variant	frequency		16-2C10	variant	frequency		16-2C10-cs	variant	frequency
	R105R	0.069514			T304I	0.294753			n/a	n/a			T304I	0.32602			NSP5/6 T(P3)I	0.32602
4-2D8	variant	frequency		8-2D8	variant	frequency		12-2D8	variant	frequency		16-2D8	variant	frequency		16-2D8-cs	variant	frequency
	n/a	n/a			T21I	0.911394			T21I	0.995804			T21I	0.994231			NSP5/6 T(P3)I	0.981808
					P96L	0.177529			T304I	0.990901			A173T	0.219617
					T304I	0.603218							T304I	0.981808
4-2D9	variant	frequency		8-2D9	variant	frequency		12-2D9	variant	frequency		16-2D9	variant	frequency		16-2D9-cs	variant	frequency
	P252L	0.508943			L50F	0.068176			L50F	0.122918			L50F	0.949945			n/a	n/a
	T304I	0.392			P252L	0.979866			S139A	0.084308			S139A	0.958863
									P252L	0.991726			P252L	0.988347
4-2E3	variant	frequency		8-2E3	variant	frequency		12-2E3	variant	frequency		16-2E3	variant	frequency		16-2E3-cs	variant	frequency
	R105R	0.176102			T21I	0.661075			T21I	0.99325			T21I	0.99521			NSP14/15 F(P5)C	0.066764
					T304I	0.088883			A173V	0.215355			E166V	0.967472
									T304I	0.596499
4-2E11	variant	frequency		8-2E11	variant	frequency		12-2E11	variant	frequency		16-2E11	variant	frequency		16-2E11-cs	variant	frequency
	P252L	0.220515			P252L	0.921942			T21I	0.988483			T21I	0.997218			NSP5/6 T(P3)I	0.991641
									T304I	0.982534			A173V	0.990867
													T304I	0.991641
4-2F11	variant	frequency		8-2F11	variant	frequency		12-2F11	variant	frequency		16-2F11	variant	frequency		16-2F11-cs	variant	frequency
	I213V	0.326161			T304I	0.723063			T21I	0.948963			T21I	0.992837			NSP5/6 T(P3)I	0.989704
									C22C	0.20284			A173V	0.899986
									T304I	0.992193			T304I	0.989704
4-2G1	variant	frequency		8-2G1	variant	frequency		12-2G1	variant	frequency		16-2G1	variant	frequency		16-2G1-cs	variant	frequency
	M17T	0.069855			M6I	0.168077			M6I	0.977917			M6I	0.989165			NSP4/5 M(P6')I	0.989165
					M17T	0.073579			L75R	0.093377			P108S	0.884881
									P108S	0.186525			E166V	0.839995
									E166A	0.642444			E166A	0.150666
4-2G4	variant	frequency		8-2G4	variant	frequency		12-2G4	variant	frequency		16-2G4	variant	frequency		16-2G4-cs	variant	frequency
	T21I	0.249764			T21I	0.836078			T21I	0.961198			T21I	0.968527			NSP5/6 T(P3)I	0.961688
	T304I	0.275253			C160F	0.069378			T304I	0.981009			A173V	0.958056
					T304I	0.699052							T304I	0.961688
4-2H11	variant	frequency		8-2H11	variant	frequency		12-2H11	variant	frequency		16-2H11	variant	frequency		16-2H11-cs	variant	frequency
	n/a	n/a			n/a	n/a			L50F	0.246064			L50F	0.570627			NSP13/14 T(P3)T	0.080292
4-3A1	variant	frequency		8-3A1	variant	frequency		12-3A1	variant	frequency		16-3A1	variant	frequency		16-3A1-cs	variant	frequency
	P252L	0.828645			P252L	0.994625			P252L	0.993348			T21I	0.461583			n/a	n/a
	A129V	0.110629											S144A	0.991343
													P252L	0.994174
4-3A8	variant	frequency		8-3A8	variant	frequency		12-3A8	variant	frequency		16-3A8	variant	frequency		16-3A8-cs	variant	frequency
	T21I	0.080265			T304I	0.948602			T21I	0.881788			T21I	0.992508			NSP5/6 T(P3)I	0.990704
	T304I	0.514874							T304I	0.994769			T304I	0.990704
4-3D12	variant	frequency		8-3D12	variant	frequency		12-3D12	variant	frequency		16-3D12	variant	frequency		16-3D12-cs	variant	frequency
	P252L	0.821364			P252L	0.995338			T21I	0.267097			P252L	0.975547			n/a	n/a
									P252L	0.987694
4-3E10	variant	frequency		8-3E10	variant	frequency		12-3E10	variant	frequency		16-3E10	variant	frequency		16-3E10-cs	variant	frequency
	n/a	n/a			T21I	0.257898			T21I	0.618016			T21I	0.937065			n/a	n/a
					C160F	0.061162			E166A	0.405818			E166V	0.900516
4-3H4	variant	frequency		8-3H4	variant	frequency		12-3H4	variant	frequency		16-3H4	variant	frequency		16-3H4-cs	variant	frequency
	T169I	0.798254			T169I	0.982755			S144A	0.944023			L50F	0.283112			n/a	n/a
									T169I	0.9921			S144A	0.996964
													T169I	0.982066
													A173V	0.975089
4-3H8	variant	frequency		8-3H8	variant	frequency		12-3H8	variant	frequency		16-3H8	variant	frequency		16-3H8-cs	variant	frequency
	T21I	0.576852			T21I	0.867624			T21I	0.978567			T21I	0.994584			NSP5/6 T(P3)I	0.169164
					G79G	0.076217			G79G	0.134897			P108S	0.996649
					P108S	0.800807			P108S	0.981775			S144A	0.972765
									S144A	0.070069			T304I	0.169164
									A173V	0.076386
									T304I	0.569842
4-4A6	variant	frequency		8-4A6	variant	frequency		12-4A6	variant	frequency		16-4A6	variant	frequency		16-4A6-cs	variant	frequency
	R105R	0.117949			D34D	0.806176			D34D	0.979245			D34D	0.913306			n/a	n/a
					P252L	0.823098			P252L	0.987648			H172Y	0.905712
					T304I	0.072759			F291L	0.305522			P252L	0.922745
4-4C10	variant	frequency		8-4C10	variant	frequency		12-4C10	variant	frequency		16-4C10	variant	frequency		16-4C10-cs	variant	frequency
	T169I	0.172146			T169I	0.969092			L50F	0.068604			L50F	0.335548			NSP5/6 T(P3)I	0.954893
					T304I	0.968527			T169I	0.990654			E166V	0.228354
									T304I	0.985201			T169I	0.942702
													A173V	0.362288
													V186A	0.108655
													T304I	0.954893
4-4C12	variant	frequency		8-4C12	variant	frequency		12-4C12	variant	frequency		16-4C12	variant	frequency		16-4C12-cs	variant	frequency
	D34D	0.064438			P108S	0.81039			P108S	0.971638			P108S	0.98901			NSP5/6 T(P3)I	0.841566
	P108S	0.230707			T304I	0.567021			E166V	0.46236			E166V	0.987538
	T304I	0.054271							T304I	0.958092			D245D	0.155626
													T304I	0.841566
4-4E9	variant	frequency		8-4E9	variant	frequency		12-4E9	variant	frequency		16-4E9	variant	frequency		16-4E9-cs	variant	frequency
	n/a	n/a			P252L	0.547157			P252L	0.985067			T21I	0.111132			NSP5/6 S(P6)P	0.424936
													A173V	0.294443
													R188G	0.120251
													P252L	0.957649
													S301P	0.424936
4-4E10	variant	frequency		8-4E10	variant	frequency		12-4E10	variant	frequency		16-4E10	variant	frequency		16-4E10-cs	variant	frequency
	T21I	0.708986			M6V	0.060433			T21I	0.980684			T21I	0.986166			n/a	n/a
					T21I	0.979166			H172Q	0.061006			H172Q	0.926643
					T169A	0.059259			L320F	0.638051
					L320F	0.065175
4-4F7	variant	frequency		8-4F7	variant	frequency		12-4F7	variant	frequency		16-4F7	variant	frequency		16-4F7-cs	variant	frequency
	P252L	0.076547			T21I	0.262616			T21I	0.600743			T21I	0.967718			n/a	n/a
	T304I	0.313632			T304I	0.611467			A173V	0.162917			A173V	0.953934
									P252L	0.581461			P252L	0.300199
									T304I	0.19256
4-4F11	variant	frequency		8-4F11	variant	frequency		12-4F11	variant	frequency		16-4F11	variant	frequency		16-4F11-cs	variant	frequency
	T21I	0.140869			T21I	0.86479			T21I	0.995608			T21I	0.952368			n/a	n/a
	R105R	0.057345
4-4G7	variant	frequency		8-4G7	variant	frequency		12-4G7	variant	frequency		16-4G7	variant	frequency		16-4G7-cs	variant	frequency
	T21I	0.06214			T21I	0.778134			T21I	0.987505			T21I	0.956128			NSP5/6 T(P3)I	0.920813
	R105R	0.063368			P252L	0.156326			T304I	0.974961			L50F	0.353555			NSP7/8 A(P3')A	0.589839
	T304I	0.055648			T304I	0.479861							A173V	0.910569
													T304I	0.920813
4-4G9	variant	frequency		8-4G9	variant	frequency		12-4G9	variant	frequency		16-4G9	variant	frequency		16-4G9-cs	variant	frequency
	R105R	0.054545			S144A	0.684829			L50R	0.200292			T21I	0.186278			n/a	n/a
	T304I	0.052347							S144A	0.986889			L50F	0.742116
													S144A	0.976005
4-4H3	variant	frequency		8-4H3	variant	frequency		12-4H3	variant	frequency		16-4H3	variant	frequency		16-4H3-cs	variant	frequency
	T21I	0.054679			T21I	0.590366			T21I	0.946662			T21I	0.982049			NSP13/14 T(P3)T	0.061818
	Q256L	0.063559			Q256L	0.29322			S144A	0.089104			S144A	0.889562
	A260A	0.054646							A173V	0.56811			A173V	0.300079
	F294L	0.149857							T304I	0.297265
4-4H6	variant	frequency		8-4H6	variant	frequency		12-4H6	variant	frequency		16-4H6	variant	frequency		16-4H6-cs	variant	frequency
	T304I	0.097835			P252L	0.424402			P132P	0.069057			P252L	0.960827			NSP5/6 T(P3)I	0.97207
					T304I	0.443978			P252L	0.477032			T304I	0.97207
									T304I	0.872325
4-4H10	variant	frequency		8-4H10	variant	frequency		12-4H10	variant	frequency		16-4H10	variant	frequency		16-4H10-cs	variant	frequency
	n/a	n/a			C160F	0.093889			L50F	0.340143			L50F	0.977446			n/a	n/a
					P252L	0.077151			E166A	0.9898			E166V	0.955967
					T304I	0.206529
4-5A2	variant	frequency		8-5A2	variant	frequency		12-5A2	variant	frequency		16-5A2	variant	frequency		16-5A2-cs	variant	frequency
	n/a	n/a			P252L	0.069876			L50F	0.24727			L50F	0.914681			n/a	n/a
					F294L	0.869729			E166V	0.679815			E166V	0.998118
					T304I	0.06383			P252L	0.284901
4-5B7	variant	frequency		8-5B7	variant	frequency		12-5B7	variant	frequency		16-5B7	variant	frequency		16-5B7-cs	variant	frequency
	T21I	0.056687			T21I	0.700889			T21I	0.977982			T21I	0.931259			NSP5/6 T(P3)I	0.130105
					P252L	0.142909			E166A	0.538551			E166V	0.560123
									T304I	0.202465			E166A	0.188767
													A173V	0.246284
													A191V	0.783423
													T304I	0.130105
4-5B9	variant	frequency		8-5B9	variant	frequency		12-5B9	variant	frequency		16-5B9	variant	frequency		16-5B9-cs	variant	frequency
	T21I	0.166904			T21I	0.332646			T21I	0.596474			H172Y	0.95028			n/a	n/a
	P252L	0.066415			P252L	0.647248			P252L	0.38424			P252L	0.966528
4-5C10	variant	frequency		8-5C10	variant	frequency		12-5C10	variant	frequency		16-5C10	variant	frequency		16-5C10-cs	variant	frequency
	P252L	0.211786			D34D	0.800852			D34D	0.46459			D34D	0.505765			NSP12/13 G(P3')G	0.062295
					P252L	0.932112			P252L	0.982464			L50F	0.424486
									E290E	0.379053			D176D	0.460416
													P252L	0.993876
													E290E	0.502251
4-5D4	variant	frequency		8-5D4	variant	frequency		12-5D4	variant	frequency		16-5D4	variant	frequency		16-5D4-cs	variant	frequency
	n/a	n/a			T21I	0.903205			T21I	0.978391			T21I	0.994117			n/a	n/a
													S144A	0.972195
4-5D5	variant	frequency		8-5D5	variant	frequency		12-5D5	variant	frequency		16-5D5	variant	frequency		16-5D5-cs	variant	frequency
	T304I	0.501959			T21I	0.195707			T21I	0.910448			T21I	0.993717			NSP5/6 T(P3)I	0.979539
					T304I	0.977829			T304I	0.980034			A173V	0.665295
													T304I	0.979539
4-5E2	variant	frequency		8-5E2	variant	frequency		12-5E2	variant	frequency		16-5E2	variant	frequency		16-5E2-cs	variant	frequency
	n/a	n/a			P252L	0.907408			P252L	0.976842			E166V	0.978233			n/a	n/a
													P252L	0.989215
4-5E11	variant	frequency		8-5E11	variant	frequency		12-5E11	variant	frequency		16-5E11	variant	frequency		16-5E11-cs	variant	frequency
	T21I	0.208603			T21I	0.131364			T21I	0.981809			T21I	0.996856			NSP5/6 T(P3)I	0.908726
									A173V	0.923212			D155A	0.913508			NSP13/14 T(P3)T	0.062084
													A173V	0.996679
													T304I	0.908726
4-5H3	variant	frequency		8-5H3	variant	frequency		12-5H3	variant	frequency		16-5H3	variant	frequency		16-5H3-cs	variant	frequency
	S254S	0.065996			T21I	0.326558			T21I	0.946472			T21I	0.997828			n/a	n/a
					P252L	0.154446			S144A	0.730511			S144A	0.985036
					T304I	0.255553			T304I	0.166547
