# Supplementary material for: Multiple pathways for SARS-CoV-2 resistance to nirmatrelvir
Source: Nature. 2022 Nov 9;613(7944):558–64. doi: 10.1038/s41586-022-05514-2 (PMC9849135; doi:10.1038/s41586-022-05514-2)
Supplement: Supplementary file 3 — Passage transitions used for construction of the pathway analysis in Fig. 3b. [file 41586_2022_5514_MOESM3_ESM.xlsx]

## Sheet: Sheet1
Path	Well/Passage	Counts
T21I → T21I + A173V	1G9: P12 → P16	2
	5E11: P8 → P12
T21I → T21I + E166V	1E12: P8 → P12	4
	1F2: P8 → P12
	2E3: P12 → P16
	3E10: P12 → P16
T21I + E166V → T21I + E166V + L50F	1F2: P12 → P16	1
T21I → T21I + S144A	1H4: P8 → P12	4
	4H3: P8 → P12
	5D4: P12 → P16
	5H3: P8 → P12
T21I + S144A → T21I + S144A + A173V	4H3: P12 → P16	1
T21I → T21I + T304I	4G7: P4 → P8	2
	5B7: P8 → P12
T304I → T304I + T21I	1H10: P8 → P12	4
	2F11: P8 → P12
	3A8: P8 → P12
	5D5: P4 → P8
T21I + T304I → T21I + T304I + A173V	1H10: P12 → P16	6
	2E11: P12 → P16
	2F11: P12 → P16
	2G4: P12 → P16
	4G7: P12 → P16
	5D5: P12 → P16
T21I + T304I + A173V → T21I + T304I + A173V + L50F	1H10: P12 → P16	2
	4G7: P12 → P16
T304I → T304I + S144A	1H6: P12 → P16	1
T304I → T304I + P252L	4H6: P8 → P12	1
P252L → P252L + S144A	3A1: P12 → P16	1
P252L + S144A → P252L + S144A + T21I	3A1: P12 → P16	1
P252L → P252L + T21I	1B5: P8 → P12	2
	3D12: P8 → P12
P252L → P252L + E166V	5E2: P12 → P16	1
P252L → P252L + L50F	2D9: P4 → P8	1
S144A → S144A + L50F	4G9: P12 → P16	1
E166V → E166V + L50F	5A2: P12 → P16	1
