# Supplementary material for: Multiple pathways for SARS-CoV-2 resistance to nirmatrelvir
Source: Nature. 2022 Nov 9;613(7944):558–64. doi: 10.1038/s41586-022-05514-2 (PMC9849135; doi:10.1038/s41586-022-05514-2)
Supplement: Supplementary file 4 — GenBank Accession IDs for sequences from passaging in Vero E6 cells. [file 41586_2022_5514_MOESM4_ESM.xlsx]

## Sheet: Sheet1
Sample	Sequence	Sequencing method	GenBank Accession IDs
WA1-p0	whole viral genome	Nanopore	ON924332
A-p18	whole viral genome	Nanopore	ON924333
B-p18	whole viral genome	Nanopore	ON924334
C-p18	whole viral genome	Nanopore	ON924335
A-p30	whole viral genome	Nanopore	ON924329
B-p30	whole viral genome	Nanopore	ON924330
C-p30	whole viral genome	Nanopore	ON924331
A-p3	nsp5	Sanger	ON930401
B-p3	nsp5	Sanger	ON930402
C-p3	nsp5	Sanger	ON930403
A-p6	nsp5	Sanger	ON930404
B-p6	nsp5	Sanger	ON930405
C-p6	nsp5	Sanger	ON930406
A-p9	nsp5	Sanger	ON930407
B-p9	nsp5	Sanger	ON930408
C-p9	nsp5	Sanger	ON930409
A-p12	nsp5	Sanger	ON930410
B-p12	nsp5	Sanger	ON930411
C-p12	nsp5	Sanger	ON930412
A-p15	nsp5	Sanger	ON930413
B-p15	nsp5	Sanger	ON930414
C-p15	nsp5	Sanger	ON930415
A-p18	nsp5	Sanger	ON930416
B-p18	nsp5	Sanger	ON930417
C-p18	nsp5	Sanger	ON930418
A-p21	nsp5	Sanger	ON930419
B-p21	nsp5	Sanger	ON930420
C-p21	nsp5	Sanger	ON930421
A-p24	nsp5	Sanger	ON930422
B-p24	nsp5	Sanger	ON930423
C-p24	nsp5	Sanger	ON930424
A-p27	nsp5	Sanger	ON930425
B-p27	nsp5	Sanger	ON930426
C-p27	nsp5	Sanger	ON930427
A-p30	nsp5	Sanger	ON930428
B-p30	nsp5	Sanger	ON930429
C-p30	nsp5	Sanger	ON930430
WA1-p0	nsp5	Sanger	ON930431
