# Supplementary material for: Multiple pathways for SARS-CoV-2 resistance to nirmatrelvir
Source: Nature. 2022 Nov 9;613(7944):558–64. doi: 10.1038/s41586-022-05514-2 (PMC9849135; doi:10.1038/s41586-022-05514-2)
Supplement: Supplementary file 5 — Oligos used for NGS. [file 41586_2022_5514_MOESM5_ESM.xlsx]

## Sheet: Sheet1
Name	Sequence (5'->3')
3CL_F1_F	CTTTCCCTACACGACGCTCTTCCGATCTNNNNNNccaaccaccacaaacctctatc
3CL_F1_R	GGAGTTCAGACGTGTGCTCTTCCGATCTtgtcttggacagtaaactacgtc
3CL_F2_F	CTTTCCCTACACGACGCTCTTCCGATCTNNNNNNacttaacggtctttggcttgat
3CL_F2_R	GGAGTTCAGACGTGTGCTCTTCCGATCTtgtccaataaccctgagttgaac
3CL_F3_F	CTTTCCCTACACGACGCTCTTCCGATCTNNNNNNtttcttggtacaggctggtaat
3CL_F3_R	GGAGTTCAGACGTGTGCTCTTCCGATCTccattgtaacaagctaacactgaaaa
3CL_F4_F	CTTTCCCTACACGACGCTCTTCCGATCTNNNNNNtttgttcgcattcaaccaggac
3CL_F4_R	GGAGTTCAGACGTGTGCTCTTCCGATCTaagagacacagtcataatctatgttaaaac
3CL_F5_F	CTTTCCCTACACGACGCTCTTCCGATCTNNNNNNaatggttcatgtggtagtgttg
3CL_F5_R	GGAGTTCAGACGTGTGCTCTTCCGATCTctgcttgtgctgtttgcc
3CL_F6_F	CTTTCCCTACACGACGCTCTTCCGATCTNNNNNNctggcacagacttagaaggtaa
3CL_F6_R	GGAGTTCAGACGTGTGCTCTTCCGATCTagagttgtggtaaatcgattgaga
3CL_F7_F	CTTTCCCTACACGACGCTCTTCCGATCTNNNNNNcgctgctgttataaatggagac
3CL_F7_R	GGAGTTCAGACGTGTGCTCTTCCGATCTtctaaaacggcaattccagtttg
3CL_F8_F	CTTTCCCTACACGACGCTCTTCCGATCTNNNNNNcatactaggacctctttctgct
3CL_F8_R	GGAGTTCAGACGTGTGCTCTTCCGATCTcctgagcattgtctaacaacatc
3CL_F9_F	CTTTCCCTACACGACGCTCTTCCGATCTNNNNNNcgtaccatattgggtagtgctt
3CL_F9_R	GGAGTTCAGACGTGTGCTCTTCCGATCTtctggactaaaactaaaagtgaagtca
NSP6/7_F	CTTTCCCTACACGACGCTCTTCCGATCTNNNNNNaactcaacattaaattgttgggtg
NSP6/7_R	GGAGTTCAGACGTGTGCTCTTCCGATCTctgaggctatagcttgtaaggttg
NSP7/8_F	CTTTCCCTACACGACGCTCTTCCGATCTNNNNNNagggtgctgtagacataaacaagc
NSP7/8_R	GGAGTTCAGACGTGTGCTCTTCCGATCTgcatagcactagtaacttttgccc
NSP8/9_F	CTTTCCCTACACGACGCTCTTCCGATCTNNNNNNctaatttagcatggcctcttattg
NSP8/9_R	GGAGTTCAGACGTGTGCTCTTCCGATCTacttcactttaggacctttaggtg
NSP9/10_F	CTTTCCCTACACGACGCTCTTCCGATCTNNNNNNgattaaacaacctaaatagaggta
NSP9/10_R	GGAGTTCAGACGTGTGCTCTTCCGATCTctttaggatttggatgatctatgt
NSP10/12_F	CTTTCCCTACACGACGCTCTTCCGATCTNNNNNNtctgcggtatgtggaaaggttatg
NSP10/12_R	GGAGTTCAGACGTGTGCTCTTCCGATCTataaattgtttcttcatgttggtag
NSP12/13_F	CTTTCCCTACACGACGCTCTTCCGATCTNNNNNNcttcaaggtattgggaacctgagt
NSP12/13_R	GGAGTTCAGACGTGTGCTCTTCCGATCTgtccattagcacacaatggaaaac
NSP13/14_F	CTTTCCCTACACGACGCTCTTCCGATCTNNNNNNtttatgacaagttgcaatttacaa
NSP13/14_R	GGAGTTCAGACGTGTGCTCTTCCGATCTcaatccatgcacgtacatgtctta
NSP14/15_F	CTTTCCCTACACGACGCTCTTCCGATCTNNNNNNgcttgtgggtttacaaacaatttg
NSP14/15_R	GGAGTTCAGACGTGTGCTCTTCCGATCTagtcccagatcacagtattagcag
NSP15/16_F	CTTTCCCTACACGACGCTCTTCCGATCTNNNNNNaaatttcatttatgctttggtgta
NSP15/16_R	GGAGTTCAGACGTGTGCTCTTCCGATCTactgtcttaaaacagctgtacctg
