# Supplementary material for: Multiple pathways for SARS-CoV-2 resistance to nirmatrelvir
Source: Nature. 2022 Nov 9;613(7944):558–64. doi: 10.1038/s41586-022-05514-2 (PMC9849135; doi:10.1038/s41586-022-05514-2)
Supplement: Supplementary file 6 — SRA Accession IDs for raw sequencing data from passaging in Huh7-ACE2 cells. [file 41586_2022_5514_MOESM6_ESM.xlsx]

## Sheet: Sheet1
	SRA Accession IDs
Well	P4 nsp4/5_3CLpro_nsp5/6	P8 nsp4/5_3CLpro_nsp5/6	P12 nsp4/5_3CLpro_nsp5/6	P16 nsp4/5_3CLpro_nsp5/6	P16 3CLpro cut sites
1A4	SRR19810018	SRR19809827	SRR19810009	SRR19809878	SRR19809786
1B5	SRR19810017	SRR19809826	SRR19810008	SRR19809876	SRR19809986
1B9	SRR19809801	SRR19809825	SRR19810007	SRR19809875	SRR19809985
1C1	SRR19809885	SRR19809824	SRR19810006	SRR19809874	SRR19809984
1C6	SRR19809842	SRR19809823	SRR19810004	SRR19809873	SRR19809983
1D7	SRR19809831	SRR19809822	SRR19810003	SRR19809872	SRR19809982
1E11	SRR19809820	SRR19809821	SRR19810002	SRR19809871	SRR19809981
1E12	SRR19809777	SRR19809819	SRR19810001	SRR19809870	SRR19809980
1F2	SRR19809766	SRR19809818	SRR19810000	SRR19809869	SRR19809978
1F7	SRR19809755	SRR19809785	SRR19809999	SRR19809868	SRR19809977
1G9	SRR19810016	SRR19809784	SRR19809998	SRR19809867	SRR19809976
1H10	SRR19810005	SRR19809783	SRR19809997	SRR19809865	SRR19809975
1H2	SRR19809994	SRR19809782	SRR19809996	SRR19809864	SRR19809974
1H4	SRR19809942	SRR19809781	SRR19809995	SRR19809863	SRR19809973
1H6	SRR19809931	SRR19809780	SRR19809993	SRR19809862	SRR19809972
2A1	SRR19809920	SRR19809779	SRR19809992	SRR19809861	SRR19809971
2A4	SRR19809877	SRR19809778	SRR19809991	SRR19809860	SRR19809970
2C10	SRR19809866	SRR19809776	SRR19809990	SRR19809859	SRR19809969
2D8	SRR19809855	SRR19809775	SRR19809989	SRR19809858	SRR19809967
2D9	SRR19809812	SRR19809774	SRR19809988	SRR19809857	SRR19809966
2E11	SRR19809800	SRR19809773	SRR19809987	SRR19809856	SRR19809965
2E3	SRR19809789	SRR19809772	SRR19809945	SRR19809854	SRR19809964
2F11	SRR19809979	SRR19809771	SRR19809944	SRR19809853	SRR19809963
2G1	SRR19809968	SRR19809770	SRR19809943	SRR19809852	SRR19809962
2G4	SRR19809957	SRR19809769	SRR19809941	SRR19809851	SRR19809961
2H11	SRR19809905	SRR19809768	SRR19809940	SRR19809850	SRR19809960
3A1	SRR19809894	SRR19809767	SRR19809939	SRR19809817	SRR19809959
3A8	SRR19809888	SRR19809765	SRR19809938	SRR19809816	SRR19809958
3D12	SRR19809887	SRR19809764	SRR19809937	SRR19809815	SRR19809956
3E10	SRR19809886	SRR19809763	SRR19809936	SRR19809814	SRR19809955
3H4	SRR19809884	SRR19809762	SRR19809935	SRR19809813	SRR19809913
3H8	SRR19809883	SRR19809761	SRR19809934	SRR19809811	SRR19809912
4A6	SRR19809882	SRR19809760	SRR19809933	SRR19809810	SRR19809911
4C10	SRR19809849	SRR19809759	SRR19809932	SRR19809809	SRR19809910
4C12	SRR19809848	SRR19809758	SRR19809930	SRR19809808	SRR19809909
4E10	SRR19809847	SRR19809757	SRR19809929	SRR19809807	SRR19809908
4E9	SRR19809846	SRR19809756	SRR19809928	SRR19809806	SRR19809907
4F11	SRR19809845	SRR19809754	SRR19809927	SRR19809805	SRR19809906
4F7	SRR19809844	SRR19809954	SRR19809926	SRR19809804	SRR19809904
4G7	SRR19809843	SRR19809953	SRR19809925	SRR19809803	SRR19809903
4G9	SRR19809841	SRR19809952	SRR19809924	SRR19809802	SRR19809902
4H10	SRR19809840	SRR19809951	SRR19809923	SRR19809799	SRR19809901
4H3	SRR19809839	SRR19809950	SRR19809922	SRR19809798	SRR19809900
4H6	SRR19809838	SRR19809949	SRR19809921	SRR19809797	SRR19809899
5A2	SRR19809837	SRR19809948	SRR19809919	SRR19809796	SRR19809898
5B7	SRR19809836	SRR19809947	SRR19809918	SRR19809795	SRR19809897
5B9	SRR19809835	SRR19809946	SRR19809917	SRR19809794	SRR19809896
5C10	SRR19809834	SRR19810015	SRR19809916	SRR19809793	SRR19809895
5D4	SRR19809833	SRR19810014	SRR19809915	SRR19809792	SRR19809893
5D5	SRR19809832	SRR19810013	SRR19809914	SRR19809791	SRR19809892
5E11	SRR19809830	SRR19810012	SRR19809881	SRR19809790	SRR19809891
5E2	SRR19809829	SRR19810011	SRR19809880	SRR19809788	SRR19809890
5H3	SRR19809828	SRR19810010	SRR19809879	SRR19809787	SRR19809889
