# Supplementary material for: Multiple pathways for SARS-CoV-2 resistance to nirmatrelvir
Source: Nature. 2022 Nov 9;613(7944):558–64. doi: 10.1038/s41586-022-05514-2 (PMC9849135; doi:10.1038/s41586-022-05514-2)
Supplement: Supplementary file 7 — Oligos used for site-directed mutagenesis to produce isogenic recombinant SARS-CoV-2. [file 41586_2022_5514_MOESM7_ESM.xlsx]

## Sheet: Sheet1
Name	Sequence (5'->3')
Universal_F	GCACTTAAGGGTGGTAAAATTG
Universal_R	TGGCGTACACGTTCACCTAA
T21I_F	GGTTGTATGGTACAAGTAATTTGTGGTACAACTACACTTA
T21_R	TAAGTGTAGTTGTACCACAAATTACTTGTACCATACAACC
L50F_F	TCTGCACCTCTGAAGACATGTTTAACCCTAATTATGAAGA
L50F_R	TCTTCATAATTAGGGTTAAACATGTCTTCAGAGGTGCAGA
S144A_F	CTATTAAGGGTTCATTCCTTAATGGTGCATGTGGTAGTGTTGGTTTTAAC
S144A_R	GTTAAAACCAACACTACCACATGCACCATTAAGGAATGAACCCTTAATAG
E166V_F	GTCTCTTTTTGTTACATGCACCATATGGTATTACCAACTGGAGTTCATG
E166V_R	CATGAACTCCAGTTGGTAATACCATATGGTGCATGTAACAAAAAGAGAC
A173V_F	ATTACCAACTGGAGTTCATGTTGGCACAGACTTAGAAGGTAACTTTTATG
A173V_R	CATAAAAGTTACCTTCTAAGTCTGTGCCAACATGAACTCCAGTTGGTAAT
P252L_F	CAAGACCATGTTGACATACTAGGACTTCTTTCTGCTCAAACTGGAATTG
P252L_R	CAATTCCAGTTTGAGCAGAAAGAAGTCCTAGTATGTCAACATGGTCTTG
T304I_F	GTTGTTAGACAATGCTCAGGTGTTATTTTCCAAAGTGCAGTGAAAAGAAC
T304I_R	GTTCTTTTCACTGCACTTTGGAAAATAACACCTGAGCATTGTCTAACAAC
